# Supplementary material for: Neoadjuvant Concurrent Chemoradiotherapy Versus Neoadjuvant Chemotherapy in Thymic Epithelial Tumors: A Propensity Score-Matched Analysis
Source: Cancers (Basel). 2025 Dec 27;18(1):85. doi: 10.3390/cancers18010085 (PMC12785132; doi:10.3390/cancers18010085)
Supplement: Supplementary file 1 [file cancers-18-00085-s001.zip]

Archive with 1 entries (1 files):
- cancers-4045351-supplementary.pdf
